# Supplementary material for: Analysis of Acousto-Optic Phenomenon in SAW Acoustofluidic Chip and Its Application in Light Refocusing
Source: Micromachines (Basel). 2023 Apr 26;14(5):943. doi: 10.3390/mi14050943 (PMC10223201; doi:10.3390/mi14050943)
Supplement: Supplementary file 1 [file micromachines-14-00943-s001.zip]

Archive with 1 entries (1 files):
- micromachines-2348176-supplementary.mp4
